# Supplementary material for: Integrating Osteology and Ancient DNA: Cranial Variation, Hemoglobin S, and Paternal Lineage in a Roman-Period Individual from Anatolia
Source: Life (Basel). 2026 May 26;16(6):893. doi: 10.3390/life16060893 (PMC13302398; doi:10.3390/life16060893)
Supplement: Supplementary file 1 [file life-16-00893-s001.zip]

Archive with 1 entries (1 files):
- life-4284337-supplementary.pdf
